# Supplementary material for: The Omic Insights on Unfolding Saga of COVID-19
Source: Front Immunol. 2021 Oct 20;12:724914. doi: 10.3389/fimmu.2021.724914 (PMC8564481; doi:10.3389/fimmu.2021.724914)
Supplement: Supplementary file 1 [file DataSheet_1.xls]

## Sheet: string_interactions
#node1	node2	node1_string_internal_id	node2_string_internal_id	node1_external_id	node2_external_id	neighborhood_on_chromosome	gene_fusion	phylogenetic_cooccurrence	homology	coexpression	experimentally_determined_interaction	database_annotated	automated_textmining	combined_score
JUN	STAT3	1855436	1845584	9606.ENSP00000360266	9606.ENSP00000264657	0	0	0	0	0.052	0.446	0	0.859	0.92
BCL2L1	STAT3	1848421	1845584	9606.ENSP00000302564	9606.ENSP00000264657	0	0	0	0	0	0.137	0	0.869	0.882
JUN	BCL2L1	1855436	1848421	9606.ENSP00000360266	9606.ENSP00000302564	0	0	0	0	0.053	0	0	0.845	0.848
PL-PRO	PPP1CA	10014848	1850792	694009.PRO_0000037311	9606.ENSP00000326031	0	0	0	0	0	0	0	0.834	0.834
nsp8	nsp7	10014852	10014851	694009.PRO_0000037315	694009.PRO_0000037314	0	0	0	0	0	0	0	0.831	0.831
nsp8	SPECC1	10014852	1844926	694009.PRO_0000037315	9606.ENSP00000261503	0	0	0	0	0	0	0	0.828	0.828
2'-O-methyltransferase	nsp10	10014859	10014854	694009.PRO_0000037322	694009.PRO_0000037317	0	0	0	0	0	0	0	0.827	0.828
nsp9	nsp8	10014853	10014852	694009.PRO_0000037316	694009.PRO_0000037315	0	0	0	0	0	0	0	0.826	0.827
S glycoprotein	3a	10014874	10014837	694009.SPIKE_CVHSA	694009.AP3A_CVHSA	0	0	0	0	0	0	0	0.825	0.825
RdRp	nsp8	10014855	10014852	694009.PRO_0000037318	694009.PRO_0000037315	0	0	0	0	0	0	0	0.825	0.825
S glycoprotein	7a	10014874	10014841	694009.SPIKE_CVHSA	694009.NS7A_CVHSA	0	0	0	0	0	0	0	0.825	0.825
M	7a	10014876	10014841	694009.VME1_CVHSA	694009.NS7A_CVHSA	0	0	0	0	0	0	0	0.821	0.821
7a	BCL2L1	10014841	1848421	694009.NS7A_CVHSA	9606.ENSP00000302564	0	0	0	0	0	0	0	0.818	0.818
Host translation inhibitor nsp1	JUN	10014846	1855436	694009.PRO_0000037309	9606.ENSP00000360266	0	0	0	0	0	0	0	0.815	0.815
7a	SGTA	10014841	1842851	694009.NS7A_CVHSA	9606.ENSP00000221566	0	0	0	0	0	0	0	0.811	0.811
3a	CAV1	10014837	1852186	694009.AP3A_CVHSA	9606.ENSP00000339191	0	0	0	0	0	0	0	0.803	0.803
RdRp	9b	10014855	10014845	694009.PRO_0000037318	694009.ORF9B_CVHSA	0	0	0	0	0	0	0	0.8	0.8
9b	XPO1	10014845	1858987	694009.ORF9B_CVHSA	9606.ENSP00000384863	0	0	0	0	0	0	0	0.8	0.8
nsp2	PHB	10014847	1848178	694009.PRO_0000037310	9606.ENSP00000300408	0	0	0	0	0	0	0	0.8	0.8
3a	STAT3	10014837	1845584	694009.AP3A_CVHSA	9606.ENSP00000264657	0	0	0	0	0	0	0	0.8	0.8
NC	FGL2	10014838	1843920	694009.NCAP_CVHSA	9606.ENSP00000248598	0	0	0	0	0	0	0	0.765	0.765
CAV1	STAT3	1852186	1845584	9606.ENSP00000339191	9606.ENSP00000264657	0	0	0	0	0	0	0	0.645	0.645
PPP1CA	SPECC1	1850792	1844926	9606.ENSP00000326031	9606.ENSP00000261503	0	0	0	0	0.086	0.042	0	0.572	0.592
M	S glycoprotein	10014876	10014874	694009.VME1_CVHSA	694009.SPIKE_CVHSA	0	0	0	0	0	0	0	0.498	0.498
PHB	STAT3	1848178	1845584	9606.ENSP00000300408	9606.ENSP00000264657	0	0	0	0	0	0	0	0.483	0.483
JUN	CAV1	1855436	1852186	9606.ENSP00000360266	9606.ENSP00000339191	0	0	0	0	0	0	0	0.442	0.442
XPO1	PHB	1858987	1848178	9606.ENSP00000384863	9606.ENSP00000300408	0	0	0	0	0.054	0.36	0	0.095	0.404
PPP1CA	STAT3	1850792	1845584	9606.ENSP00000326031	9606.ENSP00000264657	0	0	0	0	0.051	0.36	0	0.093	0.401
